# Supplementary material for: Integrated DNA Methylation and Transcriptome Analysis Reveals Epigenetic Mechanisms of Lactation Performance Differences in Cloned Buffalo
Source: Int J Mol Sci. 2025 Nov 29;26(23):11585. doi: 10.3390/ijms262311585 (PMC12692632; doi:10.3390/ijms262311585)
Supplement: Supplementary file 1 [file ijms-26-11585-s001.zip]

Archive with 1 entries (1 files):
- ijms-3974416-supplementary.xlsx
