# Supplementary material for: Integrated DNA Methylation and Transcriptome Analysis Reveals Epigenetic Mechanisms of Lactation Performance Differences in Cloned Buffalo
Source: Int J Mol Sci. 2025 Nov 29;26(23):11585. doi: 10.3390/ijms262311585 (PMC12692632; doi:10.3390/ijms262311585)
Supplement: Supplementary file 1 [file ijms-26-11585-s001.zip › ijms-3974416-supplementary.xlsx]

## Sheet: Sheet1
Supplementary Table S1. Statistics of alignments between Reads and reference genomes
Samples	Total reads	Mapped reads	Mapping rate(%)	Unique Mapping rate(%)	Duplication rate(%)
Buffalo1	190396441	163821657	86.04	81.74	15.48
Buffalo2	186805721	158260191	84.72	80.85	12.93
